# Supplementary material for: Coenzyme Q10: A Biomarker in the Differential Diagnosis of Parkinsonian Syndromes
Source: Antioxidants (Basel). 2023 Dec 12;12(12):2104. doi: 10.3390/antiox12122104 (PMC10740444; doi:10.3390/antiox12122104)
Supplement: Supplementary file 1 [file antioxidants-12-02104-s001.zip]

Archive with 1 entries (1 files):
- antioxidants-2731949-supplementary.pdf
